# Supplementary material for: Entropy-Based Temporal Downscaling of Precipitation as Tool for Sediment Delivery Ratio Assessment
Source: Entropy (Basel). 2021 Dec 1;23(12):1615. doi: 10.3390/e23121615 (PMC8700339; doi:10.3390/e23121615)
Supplement: Supplementary file 1 [file entropy-23-01615-s001.zip]

Archive with 1 entries (1 files):
- entropy-1425890-Supplementary.pdf
